# Supplementary material for: Implementation of a Test, Treat, and Prevent HIV program among men who have sex with men and transgender women in Thailand, 2015-2016
Source: PLoS One. 2018 Jul 25;13(7):e0201171. doi: 10.1371/journal.pone.0201171 (PMC6059477; doi:10.1371/journal.pone.0201171)
Supplement: S2 File — (XLSX) [file pone.0201171.s002.xlsx]

## Sheet: Sheet1
Variable	Label	Value Codes	Comment	Notes
msm	Sexident 1, 2, 3 = MSM; 4=TG	1=msm
		0=tg		NOTDRUG28=1 that is taking ARV but not 28 (TDF/FTC)
pdirecruited	Peer driven recruitment	1=yes		ONDRUG28=1 if they reported Drug28
		0=no
isrds	Peer driven recruitment	1=yes	if isrds=1 then pdirecruited=1;	hivonarv=0;
		2=no	if isrds=2 then pdirecruited=0;	if notdrug28=1 then hivonarv=1;
siteid		1 -Khon Kaen
		2 -SriNakarin		1. Registration (without 5 dummy StudyIDs from each site ‘XX0000’ - these were for RDS ?)
		3 -Udon Thani		2. DEMO
		4 -Lerdsin		3. ATTITUDE reshaped into longitudinal format
		5 -Thammasat		4. RISK reshaped into longitudinal format
age		age in years		5. ADHERENCE reshaped into longitudinal format
agecat		if age<=21 then agecat=0;		6. Knowledge/Attitude before
		if age>21 then agecat=1;		7. Knowledge/Attitude after
sexident	(Q2: Gender Identity)	1 -Hetro	if sexident in (1,2,3) then msm=1;	8. CRF reshaped into longitudinal format
		2 -Gay	if sexident in (1,2,3) then msm=1;	9. ONDRUG28 indicator variable (created from DRUG database) and date 1st start DRUG28
		3 -Bisexual		10. NOTDRUG28 indicator variable (created from DRUG database)
		4 -TG
sexpublic	(Q3: Present yourself in public)	1 -Hetro		Variable Definitions:
		2 -Gay
		3 -Bisexual		1. SEXIDENT it is from DEMO CRF database and is straight-foward
		4 -TG
EDU		1 - lt Primary
		2 -Primary
		3 -Jnr High
		4 -High/vocation
		5 -A/Degree
		6 -Bachelor
		7 -Master/Higher
edusecond		0 - secondary or less	if edu in (1,2,3,4) then edusecond=0;	2. INKPIS it is defined as
		1 - more than secondary	if edu in (5,6,7) then edusecond=1;	if ELIGIBLE eq 1 and KNOWNHIV ne 1
educat		0 - primary (6 years) or less	if edu in (1,2) then educat=0;	3. HIV_0 is HIVTEST result at baseline (1=neg ,2=pos, 3=inconclusive)
		1 - 7-12 years	if edu in (3,4) then educat=1;
		2 - more than secondary	if edu in (5,6,7) then educat=2;	4. HIVPREV is now HIV_0 except recoding of Positive/Negative
income2		0=<5000 baht (<US $145)	if income=1 then income2=0;
		1=5000 – 10,000 baht (US $146-280)	if income=2 then income2=1;	5. NOTDRUG28=1 (Have any drug not Drug28)
		2=>10,000 baht (>US $280)	if income in (3,4,5) then income2=2;
relation	(Q4: Current relationship status)	1 -Single		6. ONPREP=1 if
		2 -Male partner		PREPCONSENT=1 and HIVPREP=2 and ONDRUG28=1
		3 -Female partner
FSEX_0	Q1: Age first sexual intercourse-enrol	age in years	if fsex_0>0 and fsex_0<=13 then agesex=0;
agesex	Q1: Age first sexual intercourse-enrol	0 <=13	if fsex_0>13 and fsex_0<=16 then agesex=1;
		1 >13 and <=16	if fsex_0>16 then agesex=2;
		2 >16	if fsex_0<=16 then agesexcat=0;
SEX6A_0	Q1: Age first sexual intercourse-enrol)	1=yes	if fsex_0>16 then agesexcat=1;
		2=no
SEX6B_0	(Q5.1: Sex with female partners-enrol)	1=yes
		2=no
SEX6C_0	(Q5.1: Sex with transgender partners-enrol)	1=yes
		2=no
sexwithhiv_0	(Had sex with an HIV-infected or unknown HIV status partner)	0=no	if sexhiv_0=2 then sexwithhiv_0=1;
		1=yes	if sexhiv_0 in (1,3,4) then sexwithhiv_0=0;
consexwithhiv100_0	(100% condom use with HIV-infected partner)	0=no	if condomhiv_0=3 then consexwithhiv100_0=1;
		1=yes	if condomhiv_0 in (1,2,4) then consexwithhiv100_0=0;
CONDOMHIV_0	(Q6.1: Use condom with HIV-infected partner-enrol)	1 -No, they did not use condoms
		2 -Yes, sometime
		3 -Yes, every time
		4 -I don’t want to answer
ASEXREC_0	(Q7: Have receptive anal intercourse past 6 mo.-enr)	1=no
		2=yes
		3=no response
asexrecept_0	(Had receptive anal intercourse)	0=no	if asexrec_0=2 then asexrecept_0=1;
		1=yes	if asexrec_0 in (1,3) then asexrecept_0=0;
conasexrecept100_0	(100% condom use during receptive anal intercourse )	0=no	if conasexrec_0=3 then conasexrecept100_0=1;
		1=yes	if conasexrec_0 in (1,2,4) then conasexrecept100_0=0;
ASEXMIN_0	(Q8: Have insertive anal intercourse-enrol)	1=no
		2=yes
		3=no response
asexinsert_0	(Q8: Have insertive anal intercourse-enrol)	0=no	if asexmin_0=2 then asexinsert_0=1;
		1=yes	if asexmin_0 in (1,3) then asexinsert_0=0;
CONASEXMIN_0	(Q8.1: Use condom with insertive intercourse-enrol)	1 -No, they did not use condoms	if conasexmin_0=3 then conasexinsert100_0=1;
		2 -Yes, sometime	if conasexmin_0 in (1,2,4) then conasexinsert100_0=0;
		3 -Yes, every time
		4 -I don’t want to answer
conasexinsert100_0	(100% condom use during insertive anal intercourse )	0=no
		1=yes
PPART_0	(Q9: Have a steady sex partner past 6 mo.-enrol)	1=no
		2=yes
		3=no response
steadypart_0	Had a steady sex partner)	0=no	if ppart_0=2 then steadypart_0=1;
		1=yes	if ppart_0 in (1,3) then steadypart_0=0;
PPARTCONDOM_0	(Q9.1: Use condom with steady partner-enrol)	1 -No, they did not use condoms	if ppartcondom_0=3 then steadypartcondom100_0=1;
		2 -Yes, sometime	if ppartcondom_0 in (1,2,4) then steadypartcondom100_0=0;
		3 -Yes, every time
		4 -I don’t want to answer
steadypartcondom100_0		0=no
		1=yes
TPART_0	(Q10: Have a causal sex partner past 6 mo.-enrol)	1=no
		2=yes
		3=no response
casualpart_0		0=no	if tpart_0=2 then casualpart_0=1;
		1=yes	if tpart_0 in (1,3) then casualpart_0=0;
TPARTCONDOM_0	(Q10.1: Use condom with casual partner-enrol)	1 -No, they did not use condoms
		2 -Yes, sometime	if tpartcondom_0=3 then casualpartcondom100_0=1;
		3 -Yes, every time	if tpartcondom_0 in (1,2,4) then casualpartcondom100_0=0;
		4 -I don’t want to answer
casualpartcondom100_0		0=no
		1=yes
BPART_0	(Q11: Have sex with sex worker past 6 mo.-enrol)	1=no
		2=yes
		3=no response
sexworkpart_0	(Had sex with sex worker/s)	0=no	if bpart_0=2 then sexworkpart_0=1;
		1=yes	if bpart_0 in (1,3) then sexworkpart_0=0;
BPARTCONDOM_0	(Q11.1: Use condom with sex worker-enrol)	1 -No, they did not use condoms
		2 -Yes, sometime	if bpartcondom_0=3 then sexworkpartcondom100_0=1;
		3 -Yes, every time	if bpartcondom_0 in (1,2,4) then sexworkpartcondom100_0=0;
		4 -I don’t want to answer
sexworkpartcondom100_0	(100% condom use with sex worker/s)	0=no
		1=yes
SPART_0	(Q12: Have sex with who paid/gift past 6 mo.-enrol)	1=no	if spart_0=2 then sexworker_0=1;
		2=yes	if spart_0 in (1,3) then sexworker_0=0;
		3=no response
sexworker_0	(Q12: Have sex with who paid/gift past 6 mo.-enrol)	0=no	if spartcondom_0=3 then sexworkercondom100_0=1;
		1=yes	if spartcondom_0 in (1,2,4) then sexworkercondom100_0=0;
SPARTCONDOM_0	(Q12.1: Use condom with who paid/gift-enrol)	1 -No, they did not use condoms
		2 -Yes, sometime
		3 -Yes, every time
		4 -I don’t want to answer
sexworkercondom100_0	(100% condom use with those who gave money or gifts )	0=no
		1=yes
IDU_0	(Q14: Injected drug past 6 mo.-enrol)	1=no	if idu_0=2 then inject_0=1;
		2=yes	if idu_0 in (1,3) then inject_0=0;
		3=no response
inject_0	(Injected drugs )	0=no
		1=yes
DRUG_0	(Q15: Use drug(not inject)-enrol)	1=no	if drug_0=2 then usedrug_0=1;
		2=yes	if drug_0 in (1,3) then usedrug_0=0;
		3=no response
usedrug_0		0=no
		1=yes
DRUGA_0	(Q15.1: Use alcohol-enrol)	1=yes
		2=no	if drug_0 in (1,2,3) then etoh_0=0;
etoh_0	(Alcohol)	0=no	if druga_0=1 then etoh_0=1;
		1=yes
DRUGB_0	(Q15.1: Use methamphetamine-enrol)	1=yes
		2=no	if drug_0 in (1,2,3) then meth_0=0;
meth_0	(Methamphetamine)	0=no	if drugb_0=1 then meth_0=1;
		1=yes
DRUGE_0	(Q15.1: Use poppers-enrol)	1=yes
		2=no	if drug_0 in (1,2,3) then popper_0=0;
popper_0		0=no	if druge_0=1 then popper_0=1;
		1=yes
DRUGH_0	(Q15.1: Use marijuana-enrol)	1=yes
		2=no	if drug_0 in (1,2,3) then marijuana_0=0;
marijuana_0		0=no	if drugh_0=1 then marijuana_0=1;
		1=yes
DRUGK_0	(Q15.1: Use viagra-enrol)	1=yes
		2=no	if drug_0 in (1,2,3) then viagra_0=0;
viagra_0		0=no	if drugk_0=1 then viagra_0=1;
		1=yes
everhivtest	(Q10: Ever tested for HIV)	1=no
		2=yes	if everhivtest=1 then firsthivtest=1;
firsthivtest		0=no	if everhivtest=2 then firsthivtest=0;
		1=yes
HIVPREV	HIV Status at Enrolment)	1 -Positive
		2 -Negative
		3 -Indeterminate	if hivprev=1 then hivinfected=1;
hivinfected	HIV Infected at Enrolment	0=no	if hivprev in (2,3) then hivinfected=0;
		1=yes
CD4_0	(CD4 count -enrolment)	value
INFFROMA_0	(Q1: Vaginal or anal intercourse -enrol)	1=yes	How can HIV be transmitted?
		2=no
INFFROMD_0	(Q1:Sharing injecting equipment with HIV infected	1=yes
		2=no
INFFROME_0	(Q1: Kissing -enrol)	1=yes
		2=no
INFFROMG_0	(Q1: Taking care of HIV infected people -enrol)	1=yes
		2=no
INFFROMI_0	(Q1: From mother who has HIV to her child during pregnancy)	1=yes
		2=no
			Which of these methods can reduce your risk of HIV infection?
SELFPROTB_0	(Q2: Withdrawl before ejaculation -enrol)	1=yes
		2=no
SELFPROTC_0	(Q2: Correct use of condoms at every sexual inter	1=yes
		2=no
SELFPROTD_0	(Q2: Choosing a sexaul partner that looks healthy	1=yes
		2=no
SELFPROTE_0	(Q2: Always cleaning anus/genital area after sex)	1=yes
		2=no
SELFPROTF_0	(Q2: Being circumcised/only having sex with circumcised partner)	1=yes
		2=no
knowhivperson_0	(know someone who is HIV-infected)	0=no	if knowhivp_0=1 then knowhivperson_0=1;
		1=yes	if knowhivp_0 in (2,3,4) then knowhivperson_0=0;
KNOWHIVP_0	(Q3: Do you know anyone who has HIV? -enrol)	1 -Yes
		2 -No
		3 -DK
		4 -No
ARVKNOW_0	(Q5: Have you received information about ARV drugs	1 - yes
		2 - no	if arvknow_0=1 then knowarv_0=1;
		3 - don't know	if arvknow_0 in (2,3) then knowarv_0=0;
knowarv_0	(Have you ever received information about antiretroviral medicine (ART))	0=no
		1=yes
			From what source did you receive information about ART?
ARVKWFROMA_0	(Q6: Internet -enrol)	1 - yes	if arvkwfroma_0=1 then knowarvfrominternet=1;
		2 - no	else knowarvfrominternet=0;
ARVKWFROMB_0	(Q6: Hospital/Clinic -enrol)	1 - yes	if arvkwfromb_0=1 then knowarvfromhosp=1;
		2 - no	else knowarvfromhosp=0;
ARVKWFROMC_0	(Q6: TV/Radio -enrol)	1 - yes	if arvkwfromc_0=1 then knowarvfromtv=1;
		2 - no	else knowarvfromtv=0;
ARVKWFROMD_0	(Q6: Newspaer/Magazine/Books -enrol)	1 - yes	if arvkwfromd_0=1 then knowarvfromnewspaper=1;
		2 - no	else knowarvfromnewspaper=0;
ARVKWFROME_0	(Q6: Peer educators -enrol)	1 - yes	if arvkwfrome_0=1 then knowarvfrompeer=1;
		2 - no	else knowarvfrompeer=0;
ARVKWFROMF_0	(Q6: Friends/Relatives -enrol)	1 - yes	if arvkwfromf_0=1 then knowarvfromfriend=1;
		2 - no	else knowarvfromfriend=0;
ARVFOR_0	(Q7: Who do you thinks hould start ARV? -enrol)	1 -All People with HIV
		2 -HIV+ with low immunity
		3 -HIV+ with uninfected partners
		4 -Not sure	if arvfor_0=1 then arvforwho_0=1;
		5 -Other	if arvfor_0=2 then arvforwho_0=0;
arvforwho_0	(Who should start ART?) 1=everyone with HIV	0=not everyone	if arvfor_0=3 then arvforwho_0=0;
		1=everyone	if arvfor_0=4 then arvforwho_0=0;
STARTARV_0	(Q10: Received HIV+ result today or infected, would start ART	1 - yes	if arvfor_0=5 then arvforwho_0=0;
		2 - no	if startarv_0=1 then startarvifhiv_0=1;
		3 - don't know	if startarv_0 in (2,3)then startarvifhiv_0=0;
startarvifhiv_0		0=no
		1=yes
			What are your concerns about ART?
ARVEFFECTA_0	(Q8: Not concerned about any side-effects -enrol	1 - yes	if arveffecta_0=1 then concernedaboutarv=1;
		2 - no	if arveffecta_0=2 then concernedaboutarv=0;
ARVEFFECTB_0	(Q8: Lipodystrophy -enrol)	1 - yes	if arveffectb_0=1 then concernedarvlipo=1;
		2 - no	if arveffectb_0=2 then concernedarvlipo=0;
ARVEFFECTC_0	(Q8: Anemia -enrol)	1 - yes	if arveffectc_0=1 then concernedarvanemia=1;
		2 - no	if arveffectc_0=2 then concernedarvanemia=0;
ARVEFFECTD_0	(Q8: Kidney problems -enrol)	1 - yes	if arveffectd_0=1 then concernarvkidney=1;
		2 - no	if arveffectd_0=2 then concernarvkidney=0;
ARVEFFECTE_0	(Q8: Liver problems -enrol)	1 - yes	if arveffecte_0=1 then concernarvliver=1;
		2 - no	if arveffecte_0=2 then concernarvliver=0;
ARVEFFECTF_0	(Q8: Rash (medical allergy) -enrol)	1 - yes	if arveffectf_0=1 then concernarvrash=1;
		2 - no	if arveffectf_0=2 then concernarvrash=0;
ARVEFFECTG_0	(Q8: Taking medicine at same time/day/Life -enro	1 - yes	if arveffectg_0=1 then concernarvdaily=1;
		2 - no	if arveffectg_0=2 then concernarvdaily=0;
ARVEFFECTH_0	(Q8: Cost of treatment -enrol)	1 - yes	if arveffecth_0=1 then concernarvcost=1;
		2 - no	if arveffecth_0=2 then concernarvcost=0;
ARVEFFECTJ_0	(Q8: What family will think if they find-out I take ART	1 - yes	if arveffectj_0=1 then concernarvfamily=1;
		2 - no	if arveffectj_0=2 then concernarvfamily=0;
ARVEFFECTK_0	(Q8: What friends will think if they find-out I take ART	1 - yes	if arveffectk_0=1 then concernarvfriends=1;
		2 - no	if arveffectk_0=2 then concernarvfriends=0;
OPINION92_0	(Q9.2: ART - will lower transmission risk of HIV to another via sex -enrol)	1 - yes
		2 - no
knowarvprevhiv	( Taking ARV every day can prevent HIV)	0=no	if knowprep=1 then knowarvprevhiv=1;
		1=yes	if knowprep in (2,3) then knowarvprevhiv=0;
knowprep	(Q1: Taking ARV every day can prevent HIV)	1 - yes
		2 - no
		3 - don't know
woulduseprep	(If PrEP were available, would you use it?)	0=no	if tryprep=1 then woulduseprep=1;
		1=yes	if tryprep in (2,3,4,5) then woulduseprep=0;
tryprep	(Prep0 Q3: would try PREP)	1 -Yes definitely
		2 -Yes maybe
		3 -Probably not
		4 -Defintely not
		5 -Not Sure
prep_f05	(Prep0 Willing: Take PREP if you pay)	1 -Yes definitely	if prep_f05=1 then willingtopay=2;
		2 -Yes maybe	if prep_f05=2 then willingtopay=1;
		3 -Probably not	if prep_f05 in (3,4) then willingtopay=0;
		4 -Defintely not
prep_f06	(Prep0 Willing: How much bewilling to pay)	1 <500
		2 500-1000
		3 1001-2000
		4 2001-3000
		5 -Dont want to pay
prep_att03_a	(Prep0 Toward:Barries-cost)	1=yes
		2=no
prep_att03_b	(Prep0 Toward:Barries-side effect)	1=yes
		2=no
prep_att03_e	(Prep0 Toward:Barries-afraid family)	1=yes
		2=no
prep_att03_f	(Prep0 Toward:Barries-afraid sexual partner)	1=yes
		2=no
prep_att03_g	(Prep0 Toward:Barries-afraid gay or tg)	1=yes
		2=no
prep_att03_h	(Prep0 Toward:Barries-afraid think HIV)	1=yes
		2=no
knowprepfrom_a	(Prep0 Q2: Information-internet)	1=yes
		2=no
knowprepfrom_b	(Prep0 Q2: Information-hospital/clinic)	1=yes
		2=no
knowprepfrom_c	(Prep0 Q2: Information-TV/radio)	1=yes
		2=no
knowprepfrom_d	(Prep0 Q2: Information-newspaper)	1=yes
		2=no
knowprepfrom_e	(Prep0 Q2: Information-friends/relatives)	1=yes
		2=no
FIRSTHIVTEST		1=yes	if everhivtest=1 then firsthivtest=1;
		2=no	if everhivtest=2 then firsthivtest=0;
prep_f01		0=take prep probably not	if prep_f01=1 then willingtakeprep=2;
		1=maybe	if prep_f01=2 then willingtakeprep=1;
		2=yes, definitely	if prep_f01 in (3,4) then willingtakeprep=0;
prep_f02		0=take prep probably not
		1=maybe
		2=yes, definitely
