# Supplementary material for: Implementation of a Test, Treat, and Prevent HIV program among men who have sex with men and transgender women in Thailand, 2015-2016
Source: PLoS One. 2018 Jul 25;13(7):e0201171. doi: 10.1371/journal.pone.0201171 (PMC6059477; doi:10.1371/journal.pone.0201171)
Supplement: S3 File — (ZIP) [file pone.0201171.s003.zip]

Archive with 8 entries (8 files):
- 2014 07 30 KPIS Risk Eng.docx
- 2014.07.14 KPIS Demo Eng.docx
- 2014.07.17 KPIS ARTadherenceEng.docx
- 5 Qes1-PrEP accep know att version 3-30 Jan 15.docx
- 6 Qes2-PrEP adherence-30 Jan 15 for EC DDC.docx
- 7 Qes3 know att-month 18-version 3-30 Jan 15.docx
- 8 Qes3 know att-month 18-version 3_DDC-30 Jan 15.docx
- KPIS ART knowledge attitudes.pdf
